# Supplementary material for: Oral candidiasis is a significant predictor of subsequent severe infections during immunosuppressive therapy in anti-neutrophil cytoplasmic antibody-associated vasculitis
Source: BMC Infect Dis. 2019 Jul 26;19:664. doi: 10.1186/s12879-019-4300-0 (PMC6660661; doi:10.1186/s12879-019-4300-0)
Supplement: Supplementary file 1 — The anonymous data set of 71 patients with AAV. (XLSX 22 kb) [file 12879_2019_4300_MOESM1_ESM.xlsx]

## Sheet: Sheet1
No	age	sex(male1, female2)	observationa period(months)	DM	serum Alb(mg/dl)	serum Cr(mg/dl)	diagnosis (MPA:1, GPA:2, EGPA:3)	BVAS	mPSL pulse	IVCY	RTX	HD(0:HD, 1:no HD)	Remission(0:remission, 1:no remission)	Relapse(0:relapse, 1:no relapse)	Death(0:death, 1:alive)	Severe infection(0:infection, 1:no infection)	Time to severe infection from baseline(months)	Oral candia (0:no candida, 1:candida)	Time from OC to severe infection (months)	PSLmg/kg/day baseline	PSLmg/kg/day at 3 months	PSLmg/kg/day at 6 months	PSLmg/kg/day at 1 year	PSLmg/kg/day at 2 year	Cumulative dose of PSL(g) at 3 months	Cumulative dose of PSL(g) at 6 months	Cumulative dose of PSL(g) at 1 year	Cumulative dose of PSL(g) at 2 years	Use of immunosuppressants at 3 months	Use of immunosuppressants at 6 months	Use of immunosuppressants at 1 year	Use of immunosuppressants at 2 years
1	82	1	12	0	3.3	3.98	1	16	0	0	0	0	0	1	1	1		0		0.624	0.468	0.312	0.13		2.25	3.465	4.545		0	0	0
2	72	2	66	0	2	4.13	1	13	1	1	0	0	0	0	1	0	39	1	5.1	1.23158	0.598684	0.342105	0.342105	0.273684	1.8	2.98125	3.88125	6.24375	0	0	0	0
3	72	2	59	0	4.2	1.64	1	13	0	0	0	1	0	1	1	1		0		1.13455	0.354545	0.236364	0.354545	0.118182	2.7	3.7125	4.6125	7.9875	0	0	0	0
4	78	2	55	0	3.3	0.8	1	13	0	0	0	1	0	0	1	1		0		0.767213	0.372951	0.298361	0.191803	0.106557	1.8	2.98125	4.24125	6.40125	0	0	0	0
5	75	2	54	0	4.2	0.65	1	13	0	0	0	1	0	0	1	1		0		1.01739	0.423913	0.282609	0.113043	0.565217	1.8	2.8125	3.7125	4.9275	0	1	1	1
6	83	2	0.2	0	2.1	0.61	1	10	0	0	0	1	1		1	1		0		1.11429
7	72	1	12	0	2.1	1.33	1	16	1	0	0	1	0	1	1	1		0		1.01739	0.565217	0.282609			1.8	3.15			0	0
8	72	1	52	0	3.5	2.52	1	13	0	0	0	1	0	0	1	1		0		0.709091	0.246212	0.157576	0.0984848	0.019697	1.575	2.41875	3.13875	4.48875	0	0	0	0
9	69	2	52	0	3.7	5.86	1	13	0	0	0	1	0	1	1	1		0		0.541667	0.180556	0.126389	0.0902778	0.0902778	1.4625	2.1375	2.7675	4.1175	0	0	0	0
10	69	2	53	0	1.6	0.35	1	10	0	0	0	1	0	1	1	1		0		1.3	0.451389	0.361111	0.288889	0.180556	1.575	2.41875	3.31875	5.20875	0	0	0	0
11	69	2	45	0	3.2	2.45	1	16	1	0	0	1	0	0	1	0	16	1	15.9667	0.883019	0.306604	0.306604	0.306604	0.245283	1.575	2.41875	3.54375	6.91875	0	1	1	1
12	71	2	52	0	2	0.93	1	10	0	0	0	1	0	1	1	0	11	0		0.883019	0.367925	0.245283	0.183962	0.183962	1.575	2.5875	3.4875	5.5125	0	0	0	0
13	49	2	51	0	3.2	1.1	1	16	1	1	1	1	0	0	1	1		0		0.767213	0.372951	0.372951	0.319672	0.213115	1.575	2.75625	4.33125	8.04375	0	0	0	1
14	64	1	51	0	2.5	0.6	1	13	0	0	0	1	0	0	1	1		0		0.570732	0.198171	0.198171	0.198171	0.158537	1.575	2.41875	3.54375	6.91875	0	0	1	1
15	75	1	49	0	2.5	1.22	1	16	0	0	0	1	0	1	1	0	49	1	2.46667	1.18182	0.344697	0.246212	0.157576	0.0984848	2.475	3.65625	4.78125	6.53625	0	0	0	0
16	80	1	49	0	3.1	0.95	1	14	0	0	0	1	0	0	1	0	49	0		0.698507	0.339552	0.242537	0.19403	0.155224	1.575	2.75625	3.88125	6.31125	0	0	0	0
17	84	2	21	0	3.5	3.5	1	16	0	0	0	1	0	1	0	1		0		0.814621	0.424282	0.339426	0.339426		1.125	1.96875	2.86875		0	0	0
18	70	2	1	0	2.1	5.45	1	16	1	0	0	0	1		0	0	1	1	0.633333	1.18182
19	75	1	1	0	2.4	0.81	1	7	0	0	0	1	0	1	1	1		0		1.2381
20	77	2	43	0	1.8	3.77	1	16	0	0	0	1	0	0	0	1		0		1.45794	0.379673	0.303738	0.182243	0.151869	1.8	2.64375	3.54375	5.02875	0	0	0	0
21	76	2	9	0	1.9	1.06	1	19	1	0	0	1	0	0	1	1		0		1.3	0.386905	0.386905			1.6875	2.53125			0	0
22	71	1	39	0	3.3	2.66	1	19	1	0	0	1	0	0	1	1		0		1.14465	0.476939	0.272537	0.204403	0.136268	1.9125	3.09375	3.99375	5.68125	0	0	0	0
23	78	1	17	0	2.9	6.17	1	19	1	0	0	1	0	1	0	0	8	0		0.955102	0.331633	0.265306			1.35	2.19375			0	0
24	89	2	0.3	0	2	1.2	1	7	0	0	0	1	1		1	1		0		0.945455
25	79	1	41	0	3.7	1.79	1	13	0	0	0	1	0	1	1	1		0		0.532423	0.277304	0.221843	0.166382	0.110922	1.2375	2.08125	2.98125	4.66875	0	0	0	0
26	73	1	3	0	3.7	2.32	1	13	0	0	0	1	0	1	1	1		0		0.624	0.195				0.9				0
27	63	1	39	0	2.9	0.5	2	12	0	0	1	1	0	0	1	1		1		0.756058	0.315024	0.210016	0.168013	0.168013	1.8	2.8125	3.7125	5.8725	0	0	1	1
28	87	1	35	0	2.5	0.83	1	14	0	0	0	1	0	1	1	0	29	0		0.6	0.25	0.2	0.15	0.125	1.125	1.8	2.52	4.005	0	0	0	0
29	77	2	23	0	2.2	0.64	1	16	1	1	0	1	0	1	1	1		0		1.15556	0.421296	0.421296	0.421296		1.8	2.98125	4.55625		0	0	0
30	77	1	29	0	2.4	1.38	1	15	0	0	0	1	0	0	1	0	16	1	14.5	0.866667	0.180556	0.144444	0.144444	0.144444	1.8	2.475	3.195	5.355	0	0	1	1
31	69	1	22	0	3.94	1.26	1	7	0	0	0	1	0	1	1	1		0		0.4875	0.304688	0.203125	0.152344		1.35	2.3625	3.2625		1	1	1
32	84	2	16	0	2.2	0.66	1	16	0	0	0	1	0	1	1	0	16	0		0.567273	0.354545	0.236364	0.189091		1.35	2.3625	3.2625		0	0	0
33	36	1	29	0	4.1	0.83	1	11	0	0	0	1	0	1	1	1		0		0.573529	0.286765	0.238971	0.238971	0.191176	1.4625	2.475	3.6	6.975	0	0	0	0
34	85	2	12	0	2.2	1.23	1	18	1	0	0	1	0	1	1	0	1	1	0	0.821053	0.342105	0.273684	0.273684		1.125	1.8	2.52		0	0	0
35	78	1	12	0	3.2	2.06	1	16	1	0	0	1	0	0	1	0	7	1	0.266667	1.01739	0.282609	0.254348	0.226087		1.575	2.25	3.06		0	0	0
36	84	1	25	0	2.5	0.71	1	14	0	0	0	1	0	0	1	1		0		0.495238	0.154762	0.154762	0.154762	0.154762	1.125	1.63125	2.30625	4.33125	0	0	0	0
37	81	1	27	0	4.1	2.19	1	11	0	0	0	1	0	1	1	1		0		0.48	0.2	0.18	0.16		1.125	1.8	2.61		0	0	0
38	65	1	16	0	2.9	1.71	1	18	1	1	0	1	0	1	1	1		0		0.990476	0.309524	0.206349	0.144444		2.25	3.2625	4.1625		0	0	0
39	79	2	4	0	1.7	0.48	1	7	0	0	0	1	0	0	1	0	1	1	0.266667	1.78286	0.185714				1.8				0
40	78	1	18	0	2.7	0.84	1	12	0	0	0	1	0	1	1	1		0		0.975	0.270833	0.203125	0.1625		1.575	2.25	2.925		0	1	1
41	77	1	16	0	2.3	3.04	1	13	1	0	0	1	0	1	1	1		0		0.883019	0.306604	0.196226	0.122642	0.122642	1.575	2.41875	3.13875	4.48875	0	0	0	0
42	58	1	54	0	3.5	0.49	1	10	0	0	0	1	0	0	1	1		0		0.936	0.39	0.26	0.13	0.13	1.575	2.5875	3.4875	4.8375	0	0	0	0
43	73	1	16	0	4.1	1.32	1	13	0	0	0	1	0	1	1	1		0		0.354545	0.118182	0.0984848	0.0984848		0.7875	1.1925	1.6425		0	0	0
44	57	1	13	0	3.7	0.7	1	7	0	0	0	1	0	0	1	1		0		0.92126	0.319882	0.319882	0.191929		1.35	2.19375	3.31875		1	1	1
45	76	1	11	0	2.4	0.55	1	9	1	0	0	1	0	1	1	1		0		1.15556	0.361111	0.240741			1.8	2.8125			0	0
46	69	1	2	1	2.6	8.87	1	13	1	0	0	0	0		0	0	1	0		1.3
47	77	1	7	0	3.8	0.72	1	10	0	0	1	1	0	1	1	1		0		1.00645	0.314516	0.157258			1.8	2.8125			1	1
48	66	1	7	0	2.8	1.33	1	17	1	0	1	1	0	1	1	1		0		1.17	0.325	0.1625			1.9125	2.925			0	1
49	75	1	4	1	1.6	0.47	1	13	0	0	0	1	0	1	1	1		1		1.01299	0.211039				1.8				0
50	73	2	5	0	3	0.46	1	13	0	0	1	1	0	1	1	1		1		1.248	0.455				2.025				1
51	83	2	2	0	3.4	0.98	1	12	0	0	0	1	0		1	1		0		0.75
52	68	1	2	0	2.2	1.86	1	17	0	0	0	1	0	1	1	1		1		1.69565	0.282609				2.025				1
53	68	2	3	0	1.9	0.56	1	10	0	0	1	1	0	1	1	1		0		0.9	0.375				1.575				1
54	58	2	62	0	2.2	0.42	4	15	1	0	0	1	0	1	1	1		0		1.35652	0.423913	0.282609	0.141304	0.141304	2.025	3.0375	3.9375	5.2875	1	1	1	1
55	44	2	21	0	3.1	0.57	4	15	1	0	0	1	0	0	1	1		1		1.22353	0.382353	0.254902	0.203922		1.8	2.8125	3.7125		0	0	0
56	42	1	58	0	3.2	0.46	4	15	1	1	0	1	0	0	1	0	52	1	51.5333	0.789873	0.411392	0.287975	0.164557	0.164557	2.25	3.9375	5.5125	8.2125	1	1	1	1
57	61	2	35	0	3.3	0.4	4	13	0	0	0	1	0	0	1	1		0		0.9	0.3125	0.2	0.125	0.125	1.35	2.19375	2.91375	4.26375	0	0	0	0
58	60	2	27	0	3.1	1	4	13	1	0	0	1	0	1	1	1		0		0.891429	0.278571	0.232143	0.0928571	0.0928571	2.025	3.0375	4.1625	5.5125	0	0	0	0
59	74	1	28	0	2	0.8	4	13	0	0	0	1	0	0	1	1		0		1.07586	0.560345	0.448276	0.336207	0.280172	2.25	3.9375	5.7375	9.45	0	0	1	1
60	68	1	26	0	2.7	1.57	4	13	1	0	0	1	0	1	1	0	6	0		0.646409	0.269337	0.179558	0.134669	0.089779	1.575	2.5875	3.4875	5.175	0	0	0	0
61	60	2	53	0	2.3	0.58	4	11	0	0	0	1	0	0	1	1		0		1.43119	0.59633	0.397554	0.298165	0.298165	1.575	2.5875	3.4875	5.5125	0	0	0	0
62	47	1	22	0	3.9	0.76	4	13	0	0	0	1	0	1	1	1		0		1.41818	0.344697	0.246212	0.19697	0.157576	2.7	3.88125	5.00625	7.57125	0	0	1	1
63	36	2	20	0	3.4	0.5	4	11	1	0	0	1	0	1	1	0	15	0		1.95	0.40625	0.338542	0.203125		2.25	3.2625	4.3875		0	0	1
64	57	1	47	0	2.7	0.93	4	12	0	0	0	1	0	0	1	1		0		1.3	0.325	0.216667	0.195	0.173333	2.25	3.2625	4.1625	6.4575	0	0	0	0
65	77	2	61	0	3.6	0.82	1	14	1	1	0	1	0	0	1	1		0		0.883019	0.490566	0.245283	0.220755	0.171698	1.8	3.15	4.05	6.345	0	0	0	1
66	69	1	15	0	3.4	1.52	1	8	0	0	0	1	1	0	1	1		1		0.936	0.26	0.208	0.182		1.35	2.025	2.745		0	0	0
67	77	1	77	0	3.9	2.83	1	17	0	0	0	1	0	0	1	1		0		0.866667	0.240741	0.180556	0.12037	0.12037	1.575	2.25	2.925	4.275	0	0	0	0
68	71	1	84	0	4.3	2.08	1	13	0	0	0	1	0	1	1	0	84	1	2.03333	0.850909	0.236364	0.118182			1.575	2.25			0	0
69	29	2	89	0	3.9	0.69	1	17	1	1	1	1	0	0	1	1		0		0.754839	0.272581	0.209677			1.8	2.6775			1	1
70	73	2	8	0	3	0.46	1	19	1	0	1	1	0	1	1	1		0		0.955102	0.397959	0.265306			1.8	2.8125			1	1
71	66	2	8	0	2.8	0.56	4	17	1	0	1	1	0	0	1	0	8	1	2.7	0.975	0.541667	0.40625			1.575	2.925			1	1
